# Supplementary material for: Molecular and Genetic Mechanisms of Spinal Stenosis Formation: Systematic Review
Source: Int J Mol Sci. 2022 Nov 3;23(21):13479. doi: 10.3390/ijms232113479 (PMC9658491; doi:10.3390/ijms232113479)
Supplement: Supplementary file 1 [file ijms-23-13479-s001.zip]

Archive with 1 entries (1 files):
- ijms-1879865-supplementary.pdf
